# Supplementary material for: Cellular heterogeneity contributes to subtype-specific expression of ZEB1 in human glioblastoma
Source: PLoS One. 2017 Sep 25;12(9):e0185376. doi: 10.1371/journal.pone.0185376 (PMC5612763; doi:10.1371/journal.pone.0185376)
Supplement: S2 Table — (XLSX) [file pone.0185376.s006.xlsx]

## Sheet: 20150514_currentTMA.txt
tumorID	replicate	sex	age	primary tumor	age_at_diagnosis	diagnosis	patientID	survival (days)	ZEB1	EGFRamp	EGFR IHC	pEGFR IHC	IDH1_R132H	p53	Ki67	cellularity
1	1	male	63	primary	63	GBM	1	387	NA	0	NA	0	0	NA	4.8	NA
1	2	male	63	primary	63	GBM	1	387	0.241678	0	0.00284934	0	0	8.7	6.6	0.000303702
1	3	male	63	primary	63	GBM	1	387	0	0	0.00369847	0	0	6.5	1.5	0.000197102
2	1	male	67	primary	67	GBM	2	332	NA	1	NA	0	0	NA	3	NA
2	2	male	67	primary	67	GBM	2	332	0.734754	1	NA	0	0	20.9	3.5	0.000428604
2	3	male	67	primary	67	GBM	2	332	NA	1	NA	0	0	NA	5.7	NA
3	1	male	54	primary	54	GBM	3	375	NA	1	NA	2.5	0	0.8	10.7	NA
3	2	male	54	primary	54	GBM	3	375	0.645415	1	0.112031	2.5	0	26.2	15.1	0.000253236
3	3	male	54	primary	54	GBM	3	375	0.8207	1	0.125228	2.5	0	19.5	5.6	0.000230942
4	1	male	39	primary	39	GBM	4	633	0.745614	1	NA	0	0	17	26.1	0.000327223
4	2	male	39	primary	39	GBM	4	633	0.670485	1	NA	0	0	12.7	4.8	0.000308554
4	3	male	39	primary	39	GBM	4	633	0.802381	1	0.189428	0	0	16.5	15.4	0.000317929
5	1	female	63	primary	63	GBM	5	579	0.795878	0	0.00492449	0	0	16.6	12.1	0.000194245
5	2	female	63	primary	63	GBM	5	579	0.455882	0	0.00246758	0	0	NA	5.3	8.76844e-05
5	3	female	63	primary	63	GBM	5	579	0.368601	0	0.00241456	0	0	4.9	4.8	7.42978e-05
6	1	male	49	recurrent astrocytoma	47	GBM	6	301	0.709308	0	NA	0	0	47.7	16.6	0.000303926
6	2	male	49	recurrent astrocytoma	47	GBM	6	301	0.433892	0	NA	0	0	71.7	6.2	0.0003287
6	3	male	49	recurrent astrocytoma	47	GBM	6	301	0.641905	0	NA	0	0	100	11.1	0.000257947
7	1	male	68	primary	68	GBM	7	414	0.747433	1	0.287937	0.5	0	15.8	12.3	0.000327533
7	2	male	68	primary	68	GBM	7	414	0.639238	1	0.262616	0.5	0	13.8	3.3	0.000301612
7	3	male	68	primary	68	GBM	7	414	0.835	1	0.286005	0.5	0	15.7	8.8	0.000322626
8	1	male	70	primary	70	GBM	8	395	NA	0	0.14876	0	0	18.1	12.7	NA
8	2	male	70	primary	70	GBM	8	395	NA	0	NA	0	0	8.2	10.6	NA
8	3	male	70	primary	70	GBM	8	395	0.622795	0	0.129531	0	0	13.2	10.8	0.000294525
9	1	female	28	primary	28	anaplastic astrocytoma	9	NA	0.900433	0	0.00143739	0	1	NA	26.2	0.000398387
9	2	female	28	primary	28	anaplastic astrocytoma	9	NA	0.938467	0	0.017535	0	1	5.8	19	0.000334652
9	3	female	28	primary	28	anaplastic astrocytoma	9	NA	0.934629	0	0.0053339	0	1	5	18.9	0.000415343
10	1	female	67	primary	67	GBM	10	920	0.50284	1	0.00373669	0	0	9.5	10.1	0.000189275
10	2	female	67	primary	67	GBM	10	920	0.574691	1	0.0021125	0	0	NA	39.8	0.000273863
10	3	female	67	primary	67	GBM	10	920	0.386152	1	NA	0	0	24.8	18.3	0.000375742
11	1	female	65	primary	65	GBM	11	1223	0.957944	1	0.321826	2	0	25.9	18.3	0.000521348
11	2	female	65	primary	65	GBM	11	1223	0.828708	1	0.313115	2	0	14.5	11.4	0.000471627
11	3	female	65	primary	65	GBM	11	1223	0.837482	1	0.419392	2	0	14.7	10.8	0.000492463
12	1	male	59	primary	59	GBM	12	300	0.725942	0	0.411596	1.5	0	12.2	23.3	0.000380387
12	2	male	59	primary	59	GBM	12	300	NA	0	0.363592	1.5	0	NA	15.8	NA
12	3	male	59	primary	59	GBM	12	300	0.726496	0	0.467172	1.5	0	NA	36	0.000371539
13	1	female	67	primary	67	GBM	13	97	0.697895	0	0.00918157	0	0	8.6	6	0.000297462
13	2	female	67	primary	67	GBM	13	97	0.695544	0	0.0028627	0	0	4.6	5	0.000266397
13	3	female	67	primary	67	GBM	13	97	0.724958	0	0.00147861	0	0	5	5.1	0.00025844
14	1	male	42	recurrent oligodendroglioma	38	GBM	14	391	0.483749	0	0.00482075	0	1	8.4	5.9	0.000151233
14	2	male	42	recurrent oligodendroglioma	38	GBM	14	391	0.566858	0	0.00509642	0	1	9.1	3.6	0.00013665
14	3	male	42	recurrent oligodendroglioma	38	GBM	14	391	0.505771	0	0.0024967	0	1	9	2.7	0.000122217
15	1	male	42	recurrent oligodendroglioma	38	GBM	14	391	0.930226	0	0.00303703	1	1	NA	20.5	0.000476626
15	2	male	42	recurrent oligodendroglioma	38	GBM	14	391	0.916667	0	0.00311069	1	1	100	56.7	0.000413741
15	3	male	42	recurrent oligodendroglioma	38	GBM	14	391	0.949743	0	0.00301479	1	1	96.2	52.3	0.000513318
16	1	male	76	primary	76	GBM	15	224	0.668962	0	0.0841738	0	0	15.6	1.4	0.000163311
16	2	male	76	primary	76	GBM	15	224	0.863351	0	0.00444121	0	0	11.7	10.1	0.000248039
16	3	male	76	primary	76	GBM	15	224	0.815068	0	0.00903712	0	0	13.2	4.1	0.000265609
17	1	female	71	primary	71	GBM	16	75	0.890533	1	0.0401846	0.5	0	22.2	4.5	0.000370966
17	2	female	71	primary	71	GBM	16	75	0.735566	1	0.0196533	0.5	0	11.2	4.9	0.000343312
17	3	female	71	primary	71	GBM	16	75	0.797059	1	0.0181607	0.5	0	16.7	5.2	0.000364207
18	1	female	65	primary	65	GBM	17	340	0.751493	1	0.316128	0	0	9.2	26.5	0.000484396
18	2	female	65	primary	65	GBM	17	340	0.765723	1	0.380863	0	0	24.8	6.5	0.000550026
18	3	female	65	primary	65	GBM	17	340	0.433102	1	NA	0	0	16.8	8.7	0.000301231
19	1	female	74	primary	74	GBM	18	359	0.696139	1	0.255911	4	0	23.3	10.1	0.000507232
19	2	female	74	primary	74	GBM	18	359	0.837304	1	0.179419	4	0	31.4	16.6	0.000519701
19	3	female	74	primary	74	GBM	18	359	0.591212	1	0.300475	4	0	20.7	6.1	0.000436122
20	1	male	55	primary	55	GBM	19	275	0.929113	1	0.361014	5	0	23.8	8.2	0.000428289
20	2	male	55	primary	55	GBM	19	275	0.892562	1	NA	5	0	NA	36.4	0.000498966
20	3	male	55	primary	55	GBM	19	275	0.880051	1	0.375135	5	0	49.2	31.7	0.00039388
21	1	female	65	primary	65	GBM	20	311	0.683384	0	0.00242392	0	0	86.4	19	0.000379603
21	2	female	65	primary	65	GBM	20	311	0.763713	0	0.0039421	0	0	97.1	22	0.000300756
21	3	female	65	primary	65	GBM	20	311	0.763527	0	0.00269568	0	0	93.4	43.3	0.000360376
22	1	female	57	primary	57	GBM	21	506	0.231267	0	NA	0	0	25.1	16.4	0.000293963
22	2	female	57	primary	57	GBM	21	506	NA	0	NA	0	0	NA	38.2	NA
22	3	female	57	primary	57	GBM	21	506	0.41842	0	0.00345956	0	0	43.5	20.8	0.000442013
23	1	male	56	primary	56	GBM	22	407	0.947349	1	0.309205	4.5	0	38.9	15.6	0.000482052
23	2	male	56	primary	56	GBM	22	407	0.951423	1	0.365436	4.5	0	36.5	21.3	0.000468323
23	3	male	56	primary	56	GBM	22	407	0.974973	1	0.180409	4.5	0	45.7	22.7	0.000368334
24	1	male	60	primary	60	GBM	23	36	0.791628	0	NA	0	0	25.7	5.9	0.000437623
24	2	male	60	primary	60	GBM	23	36	0.580412	0	0.250077	0	0	29.2	25.8	0.000280129
24	3	male	60	primary	60	GBM	23	36	NA	0	NA	0	0	NA	50	NA
25	1	male	68	primary	68	GBM	24	208	0.776016	NA	0.00401877	0	0	31	10	0.000269119
25	2	male	68	primary	68	GBM	24	208	0.809218	NA	0.00252571	0	0	NA	6.4	0.00038835
25	3	male	68	primary	68	GBM	24	208	0.826907	NA	0.0013007	0	0	0.5	8.7	0.000378927
26	1	male	61	primary	61	GBM	25	120	0.028866	NA	NA	0	0	46.1	3.3	0.000233375
26	2	male	61	primary	61	GBM	25	120	0.48234	NA	0.0159002	0	0	20.8	10.8	0.000311018
26	3	male	61	primary	61	GBM	25	120	NA	NA	NA	0	0	9.6	2	NA
27	1	female	78	primary	78	anaplastic astrocytoma	26	65	0.617778	NA	NA	0	0	NA	78.5	0.000527763
27	2	female	78	primary	78	anaplastic astrocytoma	26	65	0.490405	NA	NA	0	0	NA	70.1	0.000461222
27	3	female	78	primary	78	anaplastic astrocytoma	26	65	0.724928	NA	NA	0	0	NA	54.7	0.000449659
28	1	male	54	recurrent GBM	54	GBM	27	NA	0.0356322	1	NA	0	0	10.3	15.5	0.000112675
28	2	male	54	recurrent GBM	54	GBM	27	NA	0.00690449	1	NA	0	0	8.8	12.7	0.000125176
28	3	male	54	recurrent GBM	54	GBM	27	NA	0.140651	1	0.23407	0	0	24.9	9.8	0.000147741
29	1	female	74	primary	74	gliosarcoma	28	28	0.628869	0	0.0762112	1	0	10.9	3.3	0.000472816
29	2	female	74	primary	74	gliosarcoma	28	28	0.592806	0	0.120307	1	0	7.1	4.6	0.000411681
29	3	female	74	primary	74	gliosarcoma	28	28	0.49177	0	0.102007	1	0	8.1	3.8	0.000424374
30	1	male	68	recurrent GBM	NA	GBM	29	76	0.804613	NA	0.00374073	0	0	11.9	11.4	0.000253425
30	2	male	68	recurrent GBM	NA	GBM	29	76	0.787455	NA	NA	0	0	14.3	13.8	0.000212637
30	3	male	68	recurrent GBM	NA	GBM	29	76	0.607559	NA	NA	0	0	12.3	11.4	0.000196265
31	1	male	60	primary	60	GBM	30	167	0.682202	0	0.00117115	0	0	38.9	10.4	0.000260561
31	2	male	60	primary	60	GBM	30	167	0.321871	0	0.00220878	0	0	20	6.2	0.000252899
31	3	male	60	primary	60	GBM	30	167	0.585877	0	0.0018371	0	0	40.8	8.7	0.000265093
32	1	male	65	primary	65	GBM	31	347	0.840102	0	0.00143059	0	0	15.9	8.9	0.000402711
32	2	male	65	primary	65	GBM	31	347	0.892196	0	0.000353316	0	0	14.8	20.7	0.000445305
32	3	male	65	primary	65	GBM	31	347	0.881973	0	0.00124209	0	0	15.4	11.8	0.0003849
33	1	male	33	primary	33	GBM	32	NA	0.286269	0	NA	0	0	13.4	8.4	0.000343461
33	2	male	33	primary	33	GBM	32	NA	0.211304	0	0.00337099	0	0	17.4	7.8	0.000364352
33	3	male	33	primary	33	GBM	32	NA	0.224285	0	0.00188952	0	0	18.8	2.5	0.000358467
34	1	male	50	primary	50	GBM	33	195	0.730533	1	0.293299	9	0	5.3	4	0.000286271
34	2	male	50	primary	50	GBM	33	195	0.574081	1	0.368257	9	0	9.9	10.5	0.000343671
34	3	male	50	primary	50	GBM	33	195	0.715294	1	NA	9	0	8.7	8.7	0.000383176
35	1	female	69	primary	69	GBM	34	181	0.770649	NA	0.389978	1	0	14.5	13.5	0.000313531
35	2	female	69	primary	69	GBM	34	181	0.757474	NA	0.393519	1	0	14.1	12.1	0.000302341
35	3	female	69	primary	69	GBM	34	181	0.76597	NA	0.386699	1	0	19.3	15.1	0.00029243
36	1	male	48	primary	48	GBM	35	521	0.361507	1	NA	6	0	14.3	12.3	0.00040369
36	2	male	48	primary	48	GBM	35	521	0.737498	1	NA	6	0	15.9	11.7	0.000419391
36	3	male	48	primary	48	GBM	35	521	0.751547	1	0.0612034	6	0	18.4	16.7	0.000357265
37	1	male	74	primary	74	GBM	36	327	NA	0	NA	0	NA	12.8	18.9	NA
37	2	male	74	primary	74	GBM	36	327	NA	0	NA	0	NA	3.1	19.3	NA
37	3	male	74	primary	74	GBM	36	327	NA	0	NA	0	NA	9.8	3.1	NA
38	1	female	56	primary	56	GBM	37	163	0.70281	0	0.106884	0.5	0	12.1	12.3	0.000298907
38	2	female	56	primary	56	GBM	37	163	0.419578	0	0.14325	0.5	0	11.5	4.4	0.000297701
38	3	female	56	primary	56	GBM	37	163	0.5138	0	0.0707099	0.5	0	3.6	7.5	0.000337458
39	1	female	48	primary	48	GBM	38	637	0.0138776	1	0.0200168	1	0	37.6	31.2	0.000488901
39	2	female	48	primary	48	GBM	38	637	NA	1	NA	1	0	30.6	43.3	NA
39	3	female	48	primary	48	GBM	38	637	0.0405335	1	NA	1	0	55.5	48	0.000524137
40	1	male	66	primary	66	GBM	39	100	0.0369795	0	0.000306246	1	0	5.2	3.8	0.000532597
40	2	male	66	primary	66	GBM	39	100	0.129061	0	0.000314892	1	0	6.2	8.7	0.000451289
40	3	male	66	primary	66	GBM	39	100	0.337274	0	0.000497924	1	0	10	5.9	0.000314089
41	1	male	76	primary	76	GBM	40	94	NA	1	NA	0.5	0	20.4	15.1	NA
41	2	male	76	primary	76	GBM	40	94	0.632184	1	0.0142643	0.5	0	15.3	23.5	0.000343348
41	3	male	76	primary	76	GBM	40	94	NA	1	NA	0.5	0	8	1.8	NA
42	1	male	68	primary	68	GBM	41	63	0.205295	1	NA	6	0	15.6	7.7	0.000255638
42	2	male	68	primary	68	GBM	41	63	0.454264	1	0.113878	6	0	0	5.6	0.000516214
42	3	male	68	primary	68	GBM	41	63	0.484528	1	0.119242	6	0	0	7.2	0.000520177
43	1	female	70	primary	70	GBM	42	446	NA	0	NA	0	0	14.1	10.6	NA
43	2	female	70	primary	70	GBM	42	446	0.24825	0	0.00140753	0	0	13	7.1	0.000313194
43	3	female	70	primary	70	GBM	42	446	0.0828877	0	NA	0	0	31.9	19.9	0.000326274
44	1	male	54	recurrent GBM	53	GBM	43	50	0.15215	0	NA	0	0	11.6	6.7	0.000185308
44	2	male	54	recurrent GBM	53	GBM	43	50	0.422222	0	0.281198	0	0	9.7	7.8	0.000257156
44	3	male	54	recurrent GBM	53	GBM	43	50	0.243019	0	0.280404	0	0	11	7.6	0.000197288
45	1	male	61	primary	61	GBM	44	147	0.276092	0	0.114424	1	0	3.8	4.2	0.000257183
45	2	male	61	primary	61	GBM	44	147	0.364993	0	0.0762138	1	0	48	34	0.000280858
45	3	male	61	primary	61	GBM	44	147	0.360082	0	0.0147533	1	0	13.8	4.2	0.000252287
46	1	female	81	primary	81	GBM	45	137	0.483696	0	NA	0	0	20.8	5.4	0.000292933
46	2	female	81	primary	81	GBM	45	137	0.478889	0	0.00866462	0	0	11.9	8	0.000214874
46	3	female	81	primary	81	GBM	45	137	0.581043	0	0.000880495	0	0	13.9	5.4	0.000283967
47	1	male	65	primary	65	GBM	46	43	0.937247	0	0.00620455	0	0	14.1	20.1	0.000475532
47	2	male	65	primary	65	GBM	46	43	0.948511	0	0.000734434	0	0	16.5	22.6	0.000451051
47	3	male	65	primary	65	GBM	46	43	0.905852	0	0.000950729	0	0	13.7	21.1	0.000422747
48	1	female	68	primary	68	GBM	47	575	0.599972	1	0.208793	9	0	65.1	9.3	0.000410824
48	2	female	68	primary	68	GBM	47	575	0.589701	1	0.281337	9	0	11.5	3.2	0.000313821
48	3	female	68	primary	68	GBM	47	575	0.565789	1	0.204151	9	0	12	5.2	0.000439154
49	1	male	67	primary	67	GBM	48	473	0.705785	1	NA	1	0	37.7	9.2	0.000398088
49	2	male	67	primary	67	GBM	48	473	0.506541	1	0.17583	1	0	30.7	5	0.000396719
49	3	male	67	primary	67	GBM	48	473	0.62533	1	NA	1	0	44.7	20.7	0.000332001
50	1	male	67	recurrent astrocytoma	62	GBM	49	610	0.436328	0	0.00216259	0	1	44.1	9.6	0.000292164
50	2	male	67	recurrent astrocytoma	62	GBM	49	610	0.610233	0	0.00182565	0	1	68.8	12.1	0.000294312
50	3	male	67	recurrent astrocytoma	62	GBM	49	610	0.614867	0	0.00209234	0	1	65.9	9.6	0.000267966
51	1	male	75	primary	75	GBM	50	20	0.4644	NA	0.00426075	0	0	29.6	10.3	0.000258254
51	2	male	75	primary	75	GBM	50	20	0.76933	NA	0.0118513	0	0	10	21.7	0.000342305
51	3	male	75	primary	75	GBM	50	20	0.747364	NA	0.0078309	0	0	11.3	20.4	0.000319446
52	1	male	81	primary	81	GBM	51	182	NA	0	NA	0	0	10.4	6.5	NA
52	2	male	81	primary	81	GBM	51	182	0.762573	0	0.00748784	0	0	14.6	2.1	0.000349187
52	3	male	81	primary	81	GBM	51	182	0.499065	0	0.0206432	0	0	9	2.4	0.000328315
53	1	male	54	primary	54	GBM	52	112	0.222683	NA	0.0048191	0	0	13.5	2.7	0.000303563
53	2	male	54	primary	54	GBM	52	112	0.477078	NA	0.00346251	0	0	14.8	4.8	0.000324138
53	3	male	54	primary	54	GBM	52	112	0.443732	NA	0.00459263	0	0	14.6	4.4	0.00029851
54	1	male	66	recurrent GBM	66	GBM	53	49	0.43032	NA	NA	0	0	0	0	0.00039171
54	2	male	66	recurrent GBM	66	GBM	53	49	NA	NA	NA	0	0	0	0	NA
54	3	male	66	recurrent GBM	66	GBM	53	49	NA	NA	NA	0	0	0	0	NA
55	1	male	66	primary	66	GBM	54	444	0.24592	0	0.00543005	0	0	52.6	29.9	0.00048059
55	2	male	66	primary	66	GBM	54	444	0.402898	0	0.0207908	0	0	53.3	34.4	0.000394408
55	3	male	66	primary	66	GBM	54	444	0.14381	0	0.0301354	0	0	59.6	13.2	0.00040897
56	1	female	33	primary	33	anaplastic oligoastrocytoma	55	NA	0.870707	0	0.00117147	0	1	65.2	18.2	0.00038897
56	2	female	33	primary	33	anaplastic oligoastrocytoma	55	NA	0.909028	0	0.000718161	0	1	64	10.8	0.000383895
56	3	female	33	primary	33	anaplastic oligoastrocytoma	55	NA	0.874607	0	0.000519813	0	1	58.1	7	0.000380247
57	1	male	67	primary	67	GBM	56	193	0.795444	1	0.311922	5	0	20.5	18.9	0.000533342
57	2	male	67	primary	67	GBM	56	193	0.812844	1	0.287853	5	0	17	27.6	0.000520616
57	3	male	67	primary	67	GBM	56	193	0.688	1	0.31017	5	0	22.8	33.2	0.000510203
58	1	female	64	primary	64	GBM	57	192	0.0311637	0	0.00087653	0	0	3.6	2.6	0.000434356
58	2	female	64	primary	64	GBM	57	192	0.00842774	0	0.000958167	0	0	3.2	4.1	0.000434673
58	3	female	64	primary	64	GBM	57	192	0.0228508	0	0.00116484	0	0	3.3	6.1	0.000381509
59	1	female	63	primary	63	GBM	58	NA	0.353261	1	0.387849	2.5	0	9.6	3.8	0.000352216
59	2	female	63	primary	63	GBM	58	NA	0.0151679	1	0.323047	2.5	0	3.2	4.5	0.000331399
59	3	female	63	primary	63	GBM	58	NA	0.348411	1	0.282294	2.5	0	11	8.5	0.000472247
60	1	female	66	primary	66	GBM	59	212	0.467379	0	0.0926815	0	0	7.6	2.7	0.000305326
60	2	female	66	primary	66	GBM	59	212	0.546875	0	0.054671	0	0	5.6	5.4	0.000327528
60	3	female	66	primary	66	GBM	59	212	0.232503	0	0.00784191	0	0	8.1	4.9	0.000351527
61	1	male	75	primary	75	GBM	60	494	0.734615	0	0.000376659	0	0	18.9	19.9	0.000535314
61	2	male	75	primary	75	GBM	60	494	0.488189	0	0.00152021	0	0	13	12.2	0.00046162
61	3	male	75	primary	75	GBM	60	494	0.680959	0	0.00257477	0	0	7.8	10.5	0.000444547
62	1	male	61	primary	61	GBM	61	7	0.102667	0	0.00426833	0	0	8.6	15.7	0.000339183
62	2	male	61	primary	61	GBM	61	7	NA	0	NA	0	0	5.5	26.4	NA
62	3	male	61	primary	61	GBM	61	7	0.0738384	0	0.00452984	0	0	5.8	4.2	0.000383552
63	1	male	59	primary	59	GBM	62	40	0.418667	0	NA	0	0	13.8	4.7	0.000370742
63	2	male	59	primary	59	GBM	62	40	NA	0	NA	0	0	5.8	2.3	NA
63	3	male	59	primary	59	GBM	62	40	0.659498	0	NA	0	0	15.4	8	0.000357794
64	1	female	64	recurrent GBM	63	GBM	63	85	0.401801	1	0.0644899	7.5	0	23	20.6	0.000494825
64	2	female	64	recurrent GBM	63	GBM	63	85	0.534093	1	0.205673	7.5	0	15.4	16.3	0.000512382
64	3	female	64	recurrent GBM	63	GBM	63	85	0.472973	1	0.133758	7.5	0	28.5	26.8	0.000524728
65	1	female	44	primary	44	GBM	64	NA	NA	0	NA	0	0	6.5	15.4	NA
65	2	female	44	primary	44	GBM	64	NA	0.233397	0	0.0286408	0	0	9.5	3.1	0.000293664
65	3	female	44	primary	44	GBM	64	NA	NA	0	NA	0	0	9.8	14.2	NA
66	1	female	67	primary	67	GBM	65	672	0.36732	1	0.185746	0.5	0	20.6	4.9	0.00042261
66	2	female	67	primary	67	GBM	65	672	0.0591317	1	NA	0.5	0	5	4.1	0.000458869
66	3	female	67	primary	67	GBM	65	672	0.0268074	1	0.0829679	0.5	0	4.7	4.6	0.000454032
67	1	male	65	primary	65	GBM	66	420	0.822995	1	0.243625	9	0	20.3	9.4	0.000425954
67	2	male	65	primary	65	GBM	66	420	0.550024	1	0.331733	9	0	24	10.9	0.000235899
67	3	male	65	primary	65	GBM	66	420	0.607699	1	0.399943	9	0	13.5	8.4	0.000358821
68	1	female	59	primary	59	GBM	67	39	0.0988468	0	0.00233249	0	0	20.8	12.4	0.000430631
68	2	female	59	primary	59	GBM	67	39	0.0531212	0	0.000555192	0	0	12	7.2	0.0004303
68	3	female	59	primary	59	GBM	67	39	0.105223	0	0.040175	0	0	7.4	4.1	0.000397494
69	1	female	59	primary	59	gliosarcoma	68	270	0.381462	0	0.00819575	0	0	3.9	13.3	0.000440719
69	2	female	59	primary	59	gliosarcoma	68	270	0.440343	0	0.00773565	0	0	12.4	6.1	0.000453748
69	3	female	59	primary	59	gliosarcoma	68	270	0.45398	0	0.0183081	0	0	12.7	6.6	0.00046216
70	1	female	45	recurrent astrocytoma	44	GBM	69	1005	0.773441	1	0.316053	0.5	0	17.1	6.1	0.000329797
70	2	female	45	recurrent astrocytoma	44	GBM	69	1005	0.679117	1	NA	0.5	0	15.9	8.8	0.000311566
70	3	female	45	recurrent astrocytoma	44	GBM	69	1005	0.72664	1	0.236809	0.5	0	23.9	15.7	0.000312591
71	1	male	59	recurrent GBM	58	GBM	70	154	0.761678	0	0.000875284	0	0	73.7	16.9	0.000332772
71	2	male	59	recurrent GBM	58	GBM	70	154	0.876364	0	0.0005779	0	0	95.8	24.7	0.000351475
71	3	male	59	recurrent GBM	58	GBM	70	154	0.904328	0	0.00101757	0	0	96.8	25.7	0.000327258
72	1	female	77	primary	77	GBM	71	201	0.812005	1	0.258156	1	0	39.8	13.3	0.00039727
72	2	female	77	primary	77	GBM	71	201	0.848778	1	0.218039	1	0	19.1	11.1	0.000451302
72	3	female	77	primary	77	GBM	71	201	0.816781	1	0.149944	1	0	28.7	4.9	0.000452808
73	1	male	76	primary	76	GBM	72	577	0.936099	1	0.313776	0.5	0	9.9	21.3	0.00050581
73	2	male	76	primary	76	GBM	72	577	0.911605	1	NA	0.5	0	9.6	24.4	0.000458442
73	3	male	76	primary	76	GBM	72	577	0.776887	1	0.289973	0.5	0	5.4	26.9	0.000343889
74	1	male	48	primary	48	GBM	73	275	0.763162	1	0.00749962	0	0	80.8	57.2	0.000457381
74	2	male	48	primary	48	GBM	73	275	0.464783	1	0.00227917	0	0	30.5	14.1	0.000432362
74	3	male	48	primary	48	GBM	73	275	0.251799	1	NA	0	0	92.9	88.2	0.000400466
75	1	male	66	primary	66	GBM	74	242	0.661874	0	0.0071015	0	1	18.9	18.1	0.000471117
75	2	male	66	primary	66	GBM	74	242	0.759088	0	0.00647702	0	1	9.5	4.4	0.000433268
75	3	male	66	primary	66	GBM	74	242	0.709686	0	0.00826455	0	1	15	3.7	0.000437952
76	1	female	55	primary	55	GBM	75	619	0.934005	1	0.167777	1	0	10.2	3.7	0.000524547
76	2	female	55	primary	55	GBM	75	619	0.952081	1	0.102817	1	0	15.3	6.9	0.000517633
76	3	female	55	primary	55	GBM	75	619	0.870432	1	0.120336	1	0	13.3	6.9	0.000451678
77	1	male	64	primary	64	GBM	76	313	NA	1	NA	4.5	0	0	34	NA
77	2	male	64	primary	64	GBM	76	313	0.71281	1	NA	4.5	0	23.7	5.4	0.00038421
77	3	male	64	primary	64	GBM	76	313	0.648041	1	0.228929	4.5	0	23.3	7.4	0.000364029
78	1	male	39	recurrent GBM	39	GBM	77	728	0.137001	0	0.000680155	0	0	15.4	9.5	0.000449392
78	2	male	39	recurrent GBM	39	GBM	77	728	0.108474	0	0.000928682	0	0	41	8.5	0.000477848
78	3	male	39	recurrent GBM	39	GBM	77	728	0.143094	0	0.00101868	0	0	35	10.9	0.000451599
79	1	male	65	primary	65	GBM	78	90	0.531393	0	0.000997055	0	0	14	5.8	0.000414702
79	2	male	65	primary	65	GBM	78	90	0.599768	0	0.000431197	0	0	15.7	4.7	0.000486636
79	3	male	65	primary	65	GBM	78	90	0.599933	0	0.000940707	0	0	16.8	6	0.000429388
80	1	female	56	primary	56	anaplastic astrocytoma	79	195	NA	1	0.253357	0	0	0	9.3	NA
80	2	female	56	primary	56	anaplastic astrocytoma	79	195	0.383505	1	0.223161	0	0	12.4	8.5	0.000348612
80	3	female	56	primary	56	anaplastic astrocytoma	79	195	0.146924	1	0.276486	0	0	15	9.3	0.000373443
81	1	male	60	primary	60	GBM	80	444	0.918616	1	0.0799788	6	0	53.5	10.9	0.000578116
81	2	male	60	primary	60	GBM	80	444	0.787665	1	0.110694	6	0	49.7	9.6	0.000590649
81	3	male	60	primary	60	GBM	80	444	0.923026	1	0.166524	6	0	42.5	14.6	0.00062768
82	1	female	75	primary	75	GBM	81	431	0.26782	0	0.0559146	0	0	5.4	9.8	0.000216865
82	2	female	75	primary	75	GBM	81	431	0.358716	0	0.0286851	0	0	0	12.7	0.000175163
82	3	female	75	primary	75	GBM	81	431	0.274011	0	0.0442636	0	0	0	1	0.000232629
83	1	male	65	primary	65	GBM	82	344	0.273999	0	0.00385875	0	0	5.4	3.4	0.000451388
83	2	male	65	primary	65	GBM	82	344	0.436563	0	0.0199272	0	0	6.5	4.2	0.000418501
83	3	male	65	primary	65	GBM	82	344	0.221028	0	0.00473521	0	0	7	4.2	0.000424131
84	1	female	81	primary	81	GBM	83	9	NA	NA	NA	0	0	2.4	3.1	NA
84	2	female	81	primary	81	GBM	83	9	NA	NA	NA	0	0	11.8	3.3	NA
84	3	female	81	primary	81	GBM	83	9	NA	NA	NA	0	0	6.9	2.9	NA
85	1	male	65	primary	65	GBM	84	258	0.48325	0	0.00456366	0	0	6.3	3.5	0.000293276
85	2	male	65	primary	65	GBM	84	258	0.25	0	0.0380553	0	0	5.2	11.4	0.000335849
85	3	male	65	primary	65	GBM	84	258	0.366905	0	0.00358469	0	0	10	6	0.000328839
86	1	male	73	primary	73	GBM	85	319	NA	0	0.00117685	1	0	5.3	3.2	NA
86	2	male	73	primary	73	GBM	85	319	NA	0	0.00109463	1	0	1.5	1.3	NA
86	3	male	73	primary	73	GBM	85	319	0.568936	0	0.00265025	1	0	4.7	4	0.000406931
87	1	male	64	primary	64	GBM	86	164	0.764574	1	0.00936053	1	0	8	4.5	0.000382087
87	2	male	64	primary	64	GBM	86	164	0.526636	1	0.0119199	1	0	11.2	5.5	0.000381529
87	3	male	64	primary	64	GBM	86	164	0.746328	1	0.00917903	1	0	10.3	5.1	0.000381293
88	1	male	62	primary	62	GBM	87	98	0.274738	1	0.263583	0.5	0	2	2.3	0.000416188
88	2	male	62	primary	62	GBM	87	98	0.444898	1	0.197985	0.5	0	2.6	2.8	0.00040838
88	3	male	62	primary	62	GBM	87	98	0.280872	1	0.226237	0.5	0	0.8	1.8	0.000426374
89	1	male	70	primary	70	GBM	88	84	0.58375	0	0.0188253	0.5	0	7.1	3.8	0.000408898
89	2	male	70	primary	70	GBM	88	84	0.452391	0	0.0107246	0.5	0	6.6	2.3	0.000433013
89	3	male	70	primary	70	GBM	88	84	0.475731	0	0.0186535	0.5	0	8	1.9	0.000449326
90	1	female	63	primary	63	GBM	63	316	0.412854	1	0.0438829	1	0	8.8	3.6	0.000353586
90	2	female	63	primary	63	GBM	63	316	0.189073	1	0.0265515	1	0	15.5	6.2	0.000356258
90	3	female	63	primary	63	GBM	63	316	0.44287	1	0.059467	1	0	11.8	4.1	0.00035324
91	1	male	72	primary	72	GBM	89	33	NA	0	0.00905475	0	0	7.3	2.6	NA
91	2	male	72	primary	72	GBM	89	33	0.478742	0	0.0948715	0	0	6.6	3.5	0.000278183
91	3	male	72	primary	72	GBM	89	33	0.441662	0	0.0484612	0	0	6.1	3.4	0.000271329
92	1	male	74	primary	74	GBM	90	694	0.292466	0	0.00155285	0	0	7.4	4	0.000344003
92	2	male	74	primary	74	GBM	90	694	0.303303	0	0.00137846	0	0	7	3.7	0.000289478
92	3	male	74	primary	74	GBM	90	694	0.253859	0	0.00158907	0	0	10.2	4	0.000256074
93	1	female	83	primary	83	GBM	91	25	0.335057	1	0.0175816	0	0	3.3	5.1	0.000291745
93	2	female	83	primary	83	GBM	91	25	0.278309	1	0.0221405	0	0	6.9	5.6	0.000333282
93	3	female	83	primary	83	GBM	91	25	0.233264	1	0.0237942	0	0	5.1	5.2	0.000297762
94	1	female	62	primary	62	GBM	92	568	0.225973	0	0.00399122	0.5	0	38.9	5.6	0.000323401
94	2	female	62	primary	62	GBM	92	568	0.470145	0	0.022437	0.5	0	51.5	12.3	0.000323395
94	3	female	62	primary	62	GBM	92	568	0.11073	0	0.00477809	0.5	0	13.1	2.4	0.000222265
95	1	female	57	primary	57	GBM	93	203	0.707897	0	0.00883333	0	0	18.8	14.9	0.000306774
95	2	female	57	primary	57	GBM	93	203	0.753206	0	0.00983613	0	0	19.1	12.6	0.000327882
95	3	female	57	primary	57	GBM	93	203	0.589078	0	0.00423836	0	0	16.7	9.5	0.000301278
96	1	female	67	primary	67	GBM	94	238	0.408771	0	0.00123781	0	0	14.9	4.8	0.000384942
96	2	female	67	primary	67	GBM	94	238	0.18734	0	0.00175979	0	0	5.9	13.4	0.000438745
96	3	female	67	primary	67	GBM	94	238	NA	0	NA	0	0	2.4	2.2	NA
97	1	female	64	primary	64	GBM	95	271	0.133199	0	0.00178212	0	0	8.3	4.3	0.000277999
97	2	female	64	primary	64	GBM	95	271	0.466501	0	0.00138037	0	0	7.2	4.7	0.000346942
97	3	female	64	primary	64	GBM	95	271	0.208812	0	0.00195349	0	0	7.7	4.6	0.000309518
98	1	female	51	primary	51	GBM	96	199	NA	0	NA	0	0	8.6	26.9	NA
98	2	female	51	primary	51	GBM	96	199	0.517795	0	0.00143416	0	0	5.2	3.6	0.000588011
98	3	female	51	primary	51	GBM	96	199	0.43393	0	0.00137878	0	0	5.3	3	0.000609806
99	1	female	67	primary	67	GBM	97	185	0.75304	1	0.00481421	0	0	6.9	4.6	0.000548382
99	2	female	67	primary	67	GBM	97	185	0.766296	1	0.0468872	0	0	7.1	5.5	0.000577452
99	3	female	67	primary	67	GBM	97	185	0.455099	1	0.0110734	0	0	22.2	23.4	0.00052606
100	1	male	58	recurrent GBM	58	GBM	98	189	0.622393	1	0.123717	1	0	4.3	4.3	0.000308725
100	2	male	58	recurrent GBM	58	GBM	98	189	0.709329	1	0.135403	1	0	16.3	25.1	0.000350283
100	3	male	58	recurrent GBM	58	GBM	98	189	0.48665	1	0.132535	1	0	5.4	7.1	0.000345085
101	1	male	58	primary	58	GBM	99	433	0.859236	1	0.089413	1	0	11.7	12.8	0.000463767
101	2	male	58	primary	58	GBM	99	433	0.881005	1	0.203979	1	0	8.7	6.1	0.000501057
101	3	male	58	primary	58	GBM	99	433	0.851158	1	0.140124	1	0	6.1	5.9	0.000404183
102	1	male	54	recurrent GBM	52	GBM	100	194	0.667335	1	0.0217126	0	0	6.5	9.2	0.000496819
102	2	male	54	recurrent GBM	52	GBM	100	194	0.625433	1	0.0224382	0	0	3.5	5.8	0.000513808
102	3	male	54	recurrent GBM	52	GBM	100	194	0.750935	1	0.031172	0	0	7.8	10.9	0.000494499
103	1	male	76	primary	76	GBM	101	120	0.538977	1	0.0951333	7.5	0	4.8	4.4	0.000602551
103	2	male	76	primary	76	GBM	101	120	0.622727	1	0.137419	7.5	0	12.5	31.6	0.000612265
103	3	male	76	primary	76	GBM	101	120	0.892653	1	0.163225	7.5	0	5.4	10.6	0.000651485
104	1	female	68	primary	68	GBM	102	448	0.799226	1	0.192632	0.5	0	14	5.5	0.000259372
104	2	female	68	primary	68	GBM	102	448	0.835888	1	0.200325	0.5	0	13.3	6.2	0.000420259
104	3	female	68	primary	68	GBM	102	448	0.678436	1	0.182378	0.5	0	19.8	42.9	0.000397131
105	1	female	68	primary	68	GBM	102	448	0.881679	1	0.152488	1	0	27	3.9	0.000400162
105	2	female	68	primary	68	GBM	102	448	0.773293	1	0.121038	1	0	26.2	3.5	0.000408803
105	3	female	68	primary	68	GBM	102	448	0.742007	1	0.1259	1	0	18.9	3	0.000350183
106	1	female	84	primary	84	GBM	103	81	0.382837	0	0.00213415	0	0	10.5	13	0.000318413
106	2	female	84	primary	84	GBM	103	81	0.482957	0	0.0017847	0	0	9.7	12	0.000329536
106	3	female	84	primary	84	GBM	103	81	0.420566	0	NA	0	0	5.5	6.5	0.000300503
107	1	female	40	recurrent astrocytoma	36	GBM	104	484	0.734395	0	0.00160844	0	1	37.2	6.5	0.000272606
107	2	female	40	recurrent astrocytoma	36	GBM	104	484	0.729972	0	0.00342019	0	1	23.8	3.4	0.000225811
107	3	female	40	recurrent astrocytoma	36	GBM	104	484	0.790282	0	0.00152003	0	1	44.1	6.9	0.000282579
108	1	male	47	primary	47	GBM	105	399	NA	0	NA	0	0	38	43.3	NA
108	2	male	47	primary	47	GBM	105	399	NA	0	NA	0	0	16.6	18.7	NA
108	3	male	47	primary	47	GBM	105	399	0.530266	0	0.0569635	0	0	70.7	23	0.000437896
109	1	female	49	primary	49	gliosarcoma	106	259	0.0101282	0	0.00364477	0	0	34	9.8	0.00043515
109	2	female	49	primary	49	gliosarcoma	106	259	0.00863333	0	0.00295759	0	0	75.9	41.1	0.000413963
109	3	female	49	primary	49	gliosarcoma	106	259	0.0117829	0	0.00267159	0	0	78.8	41.3	0.000429476
110	1	male	62	primary	62	GBM	107	292	NA	1	NA	0	0	28.2	5.1	NA
110	2	male	62	primary	62	GBM	107	292	0.254069	1	0.0684581	0	0	22.8	2.7	0.000193606
110	3	male	62	primary	62	GBM	107	292	0.295372	1	0.0115071	0	0	28.3	3.2	0.000181289
111	1	male	78	primary	78	GBM	108	191	0.19346	0	0.0131551	0	0	9.1	3.3	0.000237424
111	2	male	78	primary	78	GBM	108	191	0.161506	0	0.00369623	0	0	9.7	9.2	0.000263836
111	3	male	78	primary	78	GBM	108	191	0.171272	0	0.00151023	0	0	10.5	10.3	0.000360213
112	1	male	74	primary	74	GBM	109	123	0.679007	1	0.061619	0	0	14.8	4.8	0.000470609
112	2	male	74	primary	74	GBM	109	123	0.805784	1	0.0423784	0	0	13.8	4.1	0.0004268
112	3	male	74	primary	74	GBM	109	123	0.84977	1	0.083488	0	0	13.7	8.2	0.00040696
113	1	female	63	primary	63	GBM	110	368	0.0552834	1	0.103295	1	0	35.6	21.6	0.000260711
113	2	female	63	primary	63	GBM	110	368	0.0590156	1	0.0672042	1	0	15.2	4.1	0.00034289
113	3	female	63	primary	63	GBM	110	368	0.126254	1	0.0774768	1	0	30.9	13.1	0.000240294
114	1	male	70	primary	70	GBM	111	202	0.272655	0	0.000966405	0	0	34.7	5	0.000347745
114	2	male	70	primary	70	GBM	111	202	0.269908	0	0.00242041	0	0	22.4	4.2	0.00021859
114	3	male	70	primary	70	GBM	111	202	0.249703	0	0.0035215	0	0	44.6	3.6	0.000332232
115	1	female	78	primary	78	GBM	112	329	0.422096	1	0.125002	3	0	76	9.8	0.00054372
115	2	female	78	primary	78	GBM	112	329	0.212046	1	0.118062	3	0	50.4	3.3	0.000428307
115	3	female	78	primary	78	GBM	112	329	0.199357	1	0.0896108	3	0	84	6.2	0.000463687
116	1	male	58	primary	58	GBM	98	392	0.125	1	0.212452	4	0	5.8	4.6	0.000242125
116	2	male	58	primary	58	GBM	98	392	0.375918	1	0.283849	4	0	32.6	5.2	0.000182334
116	3	male	58	primary	58	GBM	98	392	0.45903	1	0.258361	4	0	14.9	5	0.000345674
117	1	male	80	primary	80	GBM	113	185	NA	1	NA	5	0	15.2	6.4	NA
117	2	male	80	primary	80	GBM	113	185	0.377763	1	0.0945842	5	0	64.8	13.5	0.000398927
117	3	male	80	primary	80	GBM	113	185	0.305129	1	0.128684	5	0	70.4	10.6	0.000450713
118	1	male	63	primary	63	GBM	114	105	0.534501	0	0.00579415	0	0	19.4	8.3	0.00033533
118	2	male	63	primary	63	GBM	114	105	0.404213	0	0.00375737	0	0	27.4	7.2	0.000356398
118	3	male	63	primary	63	GBM	114	105	0.43007	0	0.0122457	0	0	7.5	5.7	0.000339367
119	1	male	50	primary	50	GBM	115	47	NA	0	NA	0	0	0.5	1.8	NA
119	2	male	50	primary	50	GBM	115	47	0.0472973	0	NA	0	0	8	7.3	0.000332246
119	3	male	50	primary	50	GBM	115	47	0.403226	0	NA	0	0	1	1.6	0.000285047
120	1	female	58	recurrent GBM	58	GBM	116	246	0.519788	1	0.283578	9	0	8.7	42.8	0.000265897
120	2	female	58	recurrent GBM	58	GBM	116	246	0.476679	1	0.280642	9	0	37.8	1	0.000294009
120	3	female	58	recurrent GBM	58	GBM	116	246	0.452114	1	0.301666	9	0	39.5	7	0.000180367
121	1	male	59	primary	59	GBM	117	45	0.160037	0	0.0450398	0	1	58	6.5	0.000421455
121	2	male	59	primary	59	GBM	117	45	0.221326	0	0.0228098	0	1	38.7	4.7	0.000314435
121	3	male	59	primary	59	GBM	117	45	0.219643	0	0.0249487	0	1	21.3	2	0.000257873
122	1	female	54	recurrent GBM	53	GBM	118	560	0.57538	1	0.201376	7.5	0	54.8	4.6	0.000285045
122	2	female	54	recurrent GBM	53	GBM	118	560	0.410024	1	0.184769	7.5	0	33	3.5	0.000279952
122	3	female	54	recurrent GBM	53	GBM	118	560	0.578412	1	0.219529	7.5	0	50.7	5.6	0.000288077
123	1	female	73	primary	73	GBM	119	288	0.180715	1	NA	1	0	4.9	2.2	0.000198209
123	2	female	73	primary	73	GBM	119	288	0.654716	1	0.227706	1	0	22.6	8.7	0.000212274
123	3	female	73	primary	73	GBM	119	288	NA	1	NA	1	0	16.4	12.7	NA
124	1	male	55	primary	55	GBM	120	1330	NA	0	NA	0	1	6.8	33.5	NA
124	2	male	55	primary	55	GBM	120	1330	0.387682	0	0.00233037	0	1	13.2	3.1	0.000276079
124	3	male	55	primary	55	GBM	120	1330	0.600542	0	0.00918104	0	1	17.5	53	0.000426827
125	1	female	69	primary	69	GBM	121	89	NA	0	NA	0	0	2.6	6.4	NA
125	2	female	69	primary	69	GBM	121	89	NA	0	NA	0	0	8.7	8.3	NA
125	3	female	69	primary	69	GBM	121	89	0.423823	0	0.0137436	0	0	6.7	6.9	0.000273479
126	1	male	43	primary	43	GBM	122	401	0.113636	0	0.000699	0	0	55.5	3.4	0.000325585
126	2	male	43	primary	43	GBM	122	401	0.129803	0	0.0011532	0	0	56.3	3.2	0.000301991
126	3	male	43	primary	43	GBM	122	401	0.132242	0	0.00104748	0	0	75.8	6	0.000289474
127	1	female	38	primary	38	GBM	123	224	0.243927	0	0.0660108	0	0	21.4	9.4	0.000195375
127	2	female	38	primary	38	GBM	123	224	0.229648	0	0.0762365	0	0	39.8	35.8	0.000111091
127	3	female	38	primary	38	GBM	123	224	0.184868	0	0.0110675	0	0	8.4	6.7	0.000121059
128	1	female	77	primary	77	GBM	124	133	0.653394	0	0.00122618	0	0	23.8	12.7	0.000601825
128	2	female	77	primary	77	GBM	124	133	0.580457	0	0.00137894	0	0	13.8	23.4	0.000644762
128	3	female	77	primary	77	GBM	124	133	0.690046	0	0.00100287	0	0	26.1	20	0.000637477
129	1	female	52	primary	52	GBM	125	128	0.154236	0	0.0150743	0	0	5	3.4	0.000223634
129	2	female	52	primary	52	GBM	125	128	0.0254863	0	0.0726154	0	0	4	2.5	0.000208812
129	3	female	52	primary	52	GBM	125	128	0.0633207	0	0.0403455	0	0	4.9	2.4	0.000234999
130	1	male	56	recurrent GBM	55	GBM	126	202	0.179888	0	0.00932047	0	0	9.8	5.4	0.000106501
130	2	male	56	recurrent GBM	55	GBM	126	202	0.199009	0	0.00627082	0	0	5.8	5.7	0.000154002
130	3	male	56	recurrent GBM	55	GBM	126	202	NA	0	NA	0	0	32	46.4	NA
131	1	male	63	primary	63	GBM	127	313	0.322785	0	0.00057124	0	0	8.3	0.6	7.3774e-05
131	2	male	63	primary	63	GBM	127	313	0.101203	0	0.000379345	0	0	10.3	1.2	0.000224036
131	3	male	63	primary	63	GBM	127	313	0.0344971	0	0.002979	0	0	16.8	12.9	0.000164654
132	1	male	71	primary	71	anaplastic astrocytoma	128	80	0.575949	1	NA	6	0	8.2	34.7	0.000442037
132	2	male	71	primary	71	anaplastic astrocytoma	128	80	0.751619	1	0.150357	6	0	20.1	5.9	0.000324913
132	3	male	71	primary	71	anaplastic astrocytoma	128	80	0.695445	1	0.0888647	6	0	21.8	11.3	0.000340579
133	1	male	42	primary	42	GBM	129	732	0.172497	1	0.102019	1	0	13.9	11.7	0.000312883
133	2	male	42	primary	42	GBM	129	732	0.294822	1	0.0126644	1	0	14.1	8.2	0.000190273
133	3	male	42	primary	42	GBM	129	732	0.332422	1	0.102544	1	0	11.1	0	0.000246671
134	1	male	69	primary	69	GBM	130	77	0.221564	0	0.00253307	0	0	9.8	5.3	0.000237072
134	2	male	69	primary	69	GBM	130	77	0.158641	0	0.00114568	0	0	8.9	7.5	0.000230631
134	3	male	69	primary	69	GBM	130	77	0.24235	0	0.00105732	0	0	4.9	0	0.000305148
135	1	female	42	primary	42	anaplastic astrocytoma	131	638	0.106113	0	0.00215104	0	0	27.8	39	0.000111068
135	2	female	42	primary	42	anaplastic astrocytoma	131	638	0.169316	0	0.00240253	0	0	6.4	1	8.88681e-05
135	3	female	42	primary	42	anaplastic astrocytoma	131	638	0.394277	0	0.00128235	0	0	29.4	3.9	0.000194428
136	1	male	62	recurrent GBM	61	GBM	132	208	0.537423	0	0.0476847	0	0	61.7	41.8	0.000312906
136	2	male	62	recurrent GBM	61	GBM	132	208	0.135994	0	0.0085652	0	0	13.7	10	0.000220281
136	3	male	62	recurrent GBM	61	GBM	132	208	0.443948	0	NA	0	0	11	7.9	0.000365878
137	1	male	76	primary	76	anaplastic astrocytoma	133	415	0.606698	1	0.0911953	2	0	34.5	3.9	0.000527047
137	2	male	76	primary	76	anaplastic astrocytoma	133	415	0.809618	1	0.0116371	2	0	27.3	5.5	0.000563201
137	3	male	76	primary	76	anaplastic astrocytoma	133	415	0.755906	1	0.00987841	2	0	18.1	1.7	0.000559103
138	1	male	37	primary	37	GBM	134	88	0.00725042	0	0.00302044	0	0	14.3	5.3	0.000284075
138	2	male	37	primary	37	GBM	134	88	NA	0	NA	0	0	2.5	4.1	NA
138	3	male	37	primary	37	GBM	134	88	NA	0	NA	0	0	19.6	2.2	NA
139	1	male	52	recurrent GBM	51	GBM	135	475	0.19898	1	NA	0	0	4.6	4.6	0.000309102
139	2	male	52	recurrent GBM	51	GBM	135	475	0.128465	1	0.049258	0	0	3.2	5.8	0.000200146
139	3	male	52	recurrent GBM	51	GBM	135	475	0.0855365	1	0.065617	0	0	6.1	3.3	0.000171885
140	1	male	30	primary	30	GBM	136	411	0.156003	1	0.220015	4	0	22.5	14.8	0.000220508
140	2	male	30	primary	30	GBM	136	411	0.345279	1	0.1363	4	0	13.4	2.8	0.000263525
140	3	male	30	primary	30	GBM	136	411	0.125501	1	0.181927	4	0	16.3	3.3	0.00027392
141	1	male	63	primary	63	GBM	137	519	0.071475	0	0.0162869	0	0	45	5.3	0.000321957
141	2	male	63	primary	63	GBM	137	519	0.264423	0	NA	0	0	23.9	29.5	0.000110244
141	3	male	63	primary	63	GBM	137	519	0.00894454	0	NA	0	0	31.7	5.4	0.000395642
142	1	female	68	primary	68	GBM	138	101	0.748547	0	0.00547431	0	0	49.9	18.5	0.000437557
142	2	female	68	primary	68	GBM	138	101	NA	0	NA	0	0	26.9	35.1	NA
142	3	female	68	primary	68	GBM	138	101	0.668501	0	0.00231913	0	0	38.9	9.3	0.000400581
143	1	male	80	primary	80	GBM	139	28	NA	0	NA	0	0	30.9	38.6	NA
143	2	male	80	primary	80	GBM	139	28	0.452971	0	0.00325613	0	0	7.2	1.7	0.000164173
143	3	male	80	primary	80	GBM	139	28	0.335152	0	0.00468285	0	0	9.3	2.3	0.000108568
144	1	female	53	primary	53	GBM	118	906	0.331375	1	0.260759	1.5	0	29.4	9.1	0.000390664
144	2	female	53	primary	53	GBM	118	906	0.224719	1	0.230875	1.5	0	32.4	4.4	0.000456867
144	3	female	53	primary	53	GBM	118	906	0.406341	1	0.221661	1.5	0	27.9	5.6	0.000384374
145	1	female	67	primary	67	GBM	140	113	0.56768	0	0.0048395	0	0	10.1	3.4	0.000274759
145	2	female	67	primary	67	GBM	140	113	0.720261	0	0.00213886	0	0	10.5	3.7	0.000265776
145	3	female	67	primary	67	GBM	140	113	0.738643	0	0.00411676	0	0	10.9	2.7	0.000247277
146	1	male	65	primary	65	GBM	141	212	0.702648	1	0.238028	0.5	0	18.6	4.5	0.000399365
146	2	male	65	primary	65	GBM	141	212	0.214533	1	0.140582	0.5	0	14.9	2.8	0.000320574
146	3	male	65	primary	65	GBM	141	212	0.609699	1	0.227508	0.5	0	22.5	6.2	0.000380305
147	1	female	72	primary	72	GBM	142	69	0.764786	1	0.295667	1	0	9.2	5.5	0.000309618
147	2	female	72	primary	72	GBM	142	69	0.794872	1	0.293855	1	0	10.4	6	0.000332129
147	3	female	72	primary	72	GBM	142	69	0.673065	1	0.28386	1	0	8.1	5.9	0.000325152
148	1	male	55	primary	55	GBM	126	447	0.426464	0	0.00506612	0	0	17.7	2.4	0.000190577
148	2	male	55	primary	55	GBM	126	447	0.462644	0	0.00574422	0	0	8.9	1.7	0.000155393
148	3	male	55	primary	55	GBM	126	447	0.333056	0	0.0103806	0	0	26	1.1	0.000129157
149	1	female	35	recurrent GBM	32	GBM	143	1940	0.57047	0	0.0167061	0	1	42.9	1.8	0.000222503
149	2	female	35	recurrent GBM	32	GBM	143	1940	0.343455	0	0.0224056	0	1	34.8	2.7	0.000205893
149	3	female	35	recurrent GBM	32	GBM	143	1940	0.496449	0	0.0101292	0	1	26.9	1.5	0.000133872
150	1	female	80	primary	80	GBM	144	50	0.521552	0	NA	0	0	18	5.3	0.000430386
150	2	female	80	primary	80	GBM	144	50	NA	0	NA	0	0	9	4.4	NA
150	3	female	80	primary	80	GBM	144	50	NA	0	NA	0	0	0	34.6	NA
151	1	female	68	primary	68	GBM	145	513	0.499753	1	0.044053	0	0	13.2	5.5	0.000161263
151	2	female	68	primary	68	GBM	145	513	0.58231	1	0.0530923	0	0	35.5	21.7	0.000172843
151	3	female	68	primary	68	GBM	145	513	0.421884	1	0.0312212	0	0	9.7	3.2	0.000169244
152	1	male	56	primary	56	GBM	146	503	0.541254	0	0.00610204	0	0	10.1	8.3	0.000408323
152	2	male	56	primary	56	GBM	146	503	NA	0	NA	0	0	6.5	4.8	NA
152	3	male	56	primary	56	GBM	146	503	NA	0	NA	0	0	9.8	12.6	NA
153	1	male	56	primary	56	GBM	147	479	0.00901756	1	0.240999	1	0	11	3.5	0.000390592
153	2	male	56	primary	56	GBM	147	479	0.496241	1	NA	1	0	14.1	6.7	0.00034854
153	3	male	56	primary	56	GBM	147	479	0.934704	1	0.203217	1	0	16.2	5.2	0.000483004
154	1	female	78	primary	78	GBM	148	86	0.0539846	0	0.00399096	0	0	13.2	2.6	0.00019425
154	2	female	78	primary	78	GBM	148	86	0.230596	0	0.00982468	0	0	6.3	2.4	0.000114834
154	3	female	78	primary	78	GBM	148	86	0.321128	0	0.00847166	0	0	23.4	4.1	0.000157256
155	1	male	56	recurrent GBM	55	GBM	149	394	0.768142	1	0.0310801	0.5	0	10	4.2	0.000441955
155	2	male	56	recurrent GBM	55	GBM	149	394	NA	1	NA	0.5	0	7	3.3	NA
155	3	male	56	recurrent GBM	55	GBM	149	394	0.713824	1	0.0140544	0.5	0	6.1	6.8	0.000379502
156	1	female	46	primary	46	GBM	150	573	0.498284	1	0.00370629	0	0	12.9	5.7	0.000336757
156	2	female	46	primary	46	GBM	150	573	0.528194	1	0.0507727	0	0	9	3.5	0.000344087
156	3	female	46	primary	46	GBM	150	573	0.544545	1	0.00455611	0	0	11.2	5.1	0.00037286
157	1	male	55	primary	55	GBM	151	285	0.239549	0	0.00192589	0	0	7.7	1.5	0.000154334
157	2	male	55	primary	55	GBM	151	285	0.207817	0	0.00195513	0	0	9.2	1.2	0.000155387
157	3	male	55	primary	55	GBM	151	285	0.183838	0	0.00267139	0	0	6.1	1.2	0.000208757
158	1	female	69	primary	69	GBM	152	368	0.541877	1	0.128575	0.5	0	29.4	5.6	0.00037795
158	2	female	69	primary	69	GBM	152	368	0.598485	1	0.0261068	0.5	0	22.5	15.1	0.000363275
158	3	female	69	primary	69	GBM	152	368	0.461724	1	0.13894	0.5	0	19.5	1.3	0.000300779
159	1	male	52	primary	52	GBM	100	972	0.199504	1	0.0796278	0	0	11.7	7.5	0.000379278
159	2	male	52	primary	52	GBM	100	972	0.21576	1	0.112112	0	0	4.4	3	0.000380636
159	3	male	52	primary	52	GBM	100	972	0.264426	1	0.17267	0	0	8.6	6.4	0.000317938
160	1	male	77	primary	77	GBM	153	123	0.401483	1	0.163145	0.5	0	14.2	5.1	0.000352137
160	2	male	77	primary	77	GBM	153	123	0.276584	1	0.193736	0.5	0	18.6	4.6	0.000388704
160	3	male	77	primary	77	GBM	153	123	0.225121	1	0.237582	0.5	0	15.5	3.9	0.000363297
161	1	male	52	primary	52	GBM	154	11	0.0625899	0	0.00118396	0	0	8.4	51.8	0.000199172
161	2	male	52	primary	52	GBM	154	11	NA	0	NA	0	0	14.6	1	NA
161	3	male	52	primary	52	GBM	154	11	0.0835165	0	0.00116166	0	0	25.3	67.9	0.000219447
162	1	male	67	primary	67	GBM	155	611	NA	0	NA	0	0	5.7	3.1	NA
162	2	male	67	primary	67	GBM	155	611	0.694934	0	0.0157165	0	0	22.2	3.2	0.000275689
162	3	male	67	primary	67	GBM	155	611	0.404085	0	0.0102652	0	0	7.7	1.4	0.000212479
163	1	male	71	primary	71	GBM	156	44	0.690931	0	0.00737167	0	0	NA	10.6	0.000392344
163	2	male	71	primary	71	GBM	156	44	0.829073	0	0.0032237	0	0	NA	34.9	0.000408081
163	3	male	71	primary	71	GBM	156	44	0.873434	0	0.00216621	0	0	NA	11.9	0.000438054
164	1	female	71	primary	71	GBM	157	222	0.279874	0	0.00113121	0	0	NA	11.2	0.000404638
164	2	female	71	primary	71	GBM	157	222	0.35035	0	0.00307682	0	0	NA	17.8	0.000419729
164	3	female	71	primary	71	GBM	157	222	0.330906	0	0.00360204	0	0	NA	9.4	0.000336213
165	1	female	71	primary	71	GBM	158	299	0.931769	0	0.0055059	0	0	NA	5.8	0.000376212
165	2	female	71	primary	71	GBM	158	299	0.590617	0	0.00312148	0	0	NA	6.7	0.000352294
165	3	female	71	primary	71	GBM	158	299	0.818848	0	0.00229802	0	0	NA	6	0.000361059
166	1	male	53	recurrent GBM	52	GBM	159	131	0.73178	1	0.213391	0	0	NA	21.6	0.000331555
166	2	male	53	recurrent GBM	52	GBM	159	131	0.331702	1	0.240285	0	0	NA	3.9	0.000306707
166	3	male	53	recurrent GBM	52	GBM	159	131	0.238311	1	0.216643	0	0	NA	2.6	0.000221606
167	1	female	71	primary	71	GBM	160	49	0.528051	0	0.000712249	0	0	NA	8	0.000291769
167	2	female	71	primary	71	GBM	160	49	0.680542	0	NA	0	0	NA	6.4	0.000294826
167	3	female	71	primary	71	GBM	160	49	0.69315	0	0.000678379	0	0	NA	4.7	0.000262123
168	1	male	63	recurrent GBM	61	GBM	161	518	0.578169	0	0.00215869	0	1	NA	6.5	0.000452944
168	2	male	63	recurrent GBM	61	GBM	161	518	0.330786	0	0.00212857	0	1	NA	3.3	0.000445684
168	3	male	63	recurrent GBM	61	GBM	161	518	0.347484	0	0.00181946	0	1	NA	3.1	0.00040508
169	1	male	46	primary	46	GBM	162	479	0.351056	0	0.00430492	0	0	NA	7.6	0.000367123
169	2	male	46	primary	46	GBM	162	479	0.327915	0	0.0030655	0	0	NA	5.2	0.000376906
169	3	male	46	primary	46	GBM	162	479	0.124805	0	0.00558859	0	0	NA	0	0.000305335
170	1	male	52	primary	52	GBM	163	277	0.54734	0	0.00642309	0	0	NA	10.5	0.000214461
170	2	male	52	primary	52	GBM	163	277	0.726543	0	0.00890699	0	0	NA	10.4	0.000307345
170	3	male	52	primary	52	GBM	163	277	0.718136	0	0.00913983	0	0	NA	12.5	0.00027298
171	1	male	60	primary	60	GBM	164	780	0.643646	0	0.00169893	0	0	NA	4.7	0.000378732
171	2	male	60	primary	60	GBM	164	780	0.617088	0	0.00174626	0	0	NA	5.2	0.000283497
171	3	male	60	primary	60	GBM	164	780	0.326737	0	0.00189542	0	0	NA	4.1	0.000400256
172	1	male	62	primary	62	GBM	165	786	0.641307	1	0.119148	0	0	NA	3.4	0.000516114
172	2	male	62	primary	62	GBM	165	786	0.605344	1	0.137952	0	0	NA	6.9	0.00049706
172	3	male	62	primary	62	GBM	165	786	0.602443	1	0.121883	0	0	NA	3.4	0.000536533
173	1	male	57	primary	57	GBM	166	10	0.175412	1	NA	1	0	NA	45.7	0.000323655
173	2	male	57	primary	57	GBM	166	10	0.427855	1	0.285027	1	0	NA	9	0.000427434
173	3	male	57	primary	57	GBM	166	10	0.416446	1	0.174864	1	0	NA	86.7	0.00035606
174	1	female	44	primary	44	GBM	167	2764	0.652017	0	0.0763863	0	1	NA	9.9	0.000376767
174	2	female	44	primary	44	GBM	167	2764	0.844906	0	0.0824248	0	1	NA	5.4	0.00029305
174	3	female	44	primary	44	GBM	167	2764	0.402003	0	0.0531561	0	1	NA	1.1	0.000254595
175	1	female	52	primary	52	GBM	168	367	0.376384	0	0.0763951	0	0	NA	11.7	0.000269283
175	2	female	52	primary	52	GBM	168	367	0.386929	0	0.0888453	0	0	NA	8.9	0.000231753
175	3	female	52	primary	52	GBM	168	367	0.579519	0	0.0510779	0	0	NA	17.1	0.000309789
176	1	female	47	primary	47	GBM	169	662	0.074472	0	0.03018	0	0	NA	1.2	0.000156037
176	2	female	47	primary	47	GBM	169	662	0.152086	0	0.0778059	0	0	NA	1.3	0.000178067
176	3	female	47	primary	47	GBM	169	662	0.0602258	0	0.0853908	0	0	NA	2.8	0.000185636
177	1	male	83	primary	83	GBM	170	8	0.500226	0	0.0011258	0.5	0	NA	8.7	0.000424914
177	2	male	83	primary	83	GBM	170	8	0.666187	0	0.0155789	0.5	0	NA	10.5	0.000409375
177	3	male	83	primary	83	GBM	170	8	0.648049	0	0.0281067	0.5	0	NA	65.5	0.000510401
178	1	male	57	primary	57	GBM	171	141	0.319356	1	0.304427	1	0	NA	2.7	0.000232848
178	2	male	57	primary	57	GBM	171	141	0.310223	1	0.364837	1	0	NA	5.4	0.00023776
178	3	male	57	primary	57	GBM	171	141	0.27162	1	0.40869	1	0	NA	3.5	0.000240544
179	1	female	72	primary	72	GBM	172	323	0.427581	1	0.104187	0	0	NA	10.6	0.000295
179	2	female	72	primary	72	GBM	172	323	0.42739	1	0.104643	0	0	NA	27	0.000280365
179	3	female	72	primary	72	GBM	172	323	NA	1	NA	0	0	NA	4.3	NA
180	1	male	49	primary	49	GBM	173	643	0.250169	0	0.00233708	0	0	NA	9.8	0.00029894
180	2	male	49	primary	49	GBM	173	643	0.226613	0	0.0023458	0	0	NA	10.9	0.00030168
180	3	male	49	primary	49	GBM	173	643	0.182692	0	0.00277762	0	0	NA	11.8	0.000222243
181	1	female	49	recurrent oligodendroglioma	46	GBM	174	74	0.983835	0	0.00522215	0	0	NA	37.7	0.000377378
181	2	female	49	recurrent oligodendroglioma	46	GBM	174	74	0.967282	0	0.00559823	0	0	NA	28.2	0.000318497
181	3	female	49	recurrent oligodendroglioma	46	GBM	174	74	0.952496	0	0.00755115	0	0	NA	34.9	0.000328152
182	1	female	62	primary	62	GBM	175	333	0.7125	0	0.0367562	0	0	NA	11.2	0.00022248
182	2	female	62	primary	62	GBM	175	333	0.705288	0	0.0706842	0	0	NA	9	0.000229432
182	3	female	62	primary	62	GBM	175	333	0.770595	0	0.0818762	0	0	NA	8	0.000233212
183	1	male	72	primary	72	GBM	176	419	0.580482	0	0.011519	0	0	NA	3.4	0.000345524
183	2	male	72	primary	72	GBM	176	419	NA	0	NA	0	0	NA	60	NA
183	3	male	72	primary	72	GBM	176	419	0.788306	0	NA	0	0	NA	7.3	0.000391158
184	1	female	48	primary	48	GBM	177	508	0.789904	0	0.00544963	0	0	NA	4.5	0.00020479
184	2	female	48	primary	48	GBM	177	508	0.790308	0	0.00403809	0	0	NA	5.9	0.000173178
184	3	female	48	primary	48	GBM	177	508	0.860314	0	0.0271186	0	0	NA	5.2	0.000282416
185	1	male	68	primary	68	GBM	178	71	0.448276	1	0.0390952	0	0	NA	33.4	0.000282416
185	2	male	68	primary	68	GBM	178	71	0.706271	1	0.102097	0	0	NA	24.9	0.000342951
185	3	male	68	primary	68	GBM	178	71	0.272288	1	0.129259	0	0	NA	9.3	0.000249893
186	1	male	62	primary	62	GBM	179	32	0.301849	0	0.0322796	0	0	NA	32.6	0.000280041
186	2	male	62	primary	62	GBM	179	32	NA	0	NA	0	0	NA	25.6	NA
186	3	male	62	primary	62	GBM	179	32	0.614599	0	0.0131254	0	0	NA	17.6	0.000302796
187	1	male	43	primary	43	GBM	180	314	0.897643	1	0.0862998	0	0	NA	16.6	0.000537183
187	2	male	43	primary	43	GBM	180	314	0.50482	1	0.274443	0	0	NA	17.3	0.000454725
187	3	male	43	primary	43	GBM	180	314	0.21558	1	0.305777	0	0	NA	84.6	0.000459891
188	1	male	69	primary	69	GBM	181	134	0.300223	0	0.0362456	0	0	NA	71.1	0.000318777
188	2	male	69	primary	69	GBM	181	134	0.320992	0	0.0376944	0	0	NA	39.8	0.000249774
188	3	male	69	primary	69	GBM	181	134	0.615061	0	0.0134743	0	0	NA	8.5	0.000271067
189	1	female	75	primary	75	GBM	182	81	NA	NA	NA	0	0	NA	84	NA
189	2	female	75	primary	75	GBM	182	81	0.405186	NA	0.0326654	0	0	NA	47.2	0.000439614
189	3	female	75	primary	75	GBM	182	81	NA	NA	NA	0	0	NA	87.1	NA
190	1	female	82	primary	82	gliosarcoma	183	142	NA	0	NA	0	0	25.7	13.3	NA
190	2	female	82	primary	82	gliosarcoma	183	142	0.793941	0	0.00313591	0	0	22.1	6.2	0.000534048
190	3	female	82	primary	82	gliosarcoma	183	142	0.828829	0	NA	0	0	22.2	8.5	0.000469835
191	1	female	70	primary	70	GBM	184	154	0.103975	1	0.119926	0	0	34.4	8.7	0.000237681
191	2	female	70	primary	70	GBM	184	154	0.248128	1	0.0395609	0	0	24	8.1	0.000243314
191	3	female	70	primary	70	GBM	184	154	0.37344	1	0.242144	0	0	31.7	7.4	0.000295775
192	1	male	60	primary	60	GBM	185	190	0.404744	0	0.0267119	0	0	10.2	11	0.000369673
192	2	male	60	primary	60	GBM	185	190	0.416174	0	0.0528992	0	0	15.6	7.1	0.0003109
192	3	male	60	primary	60	GBM	185	190	0.37076	0	NA	0	0	11	17.2	0.000306803
193	1	female	56	primary	56	GBM	186	177	NA	1	0.224469	0	0	18	4.7	NA
193	2	female	56	primary	56	GBM	186	177	NA	1	0.244579	0	0	27.3	9.3	NA
193	3	female	56	primary	56	GBM	186	177	NA	1	0.123022	0	0	9.7	4.3	NA
194	1	male	70	primary	70	GBM	187	218	0.0221959	0	NA	0	0	100	33.9	0.00045021
194	2	male	70	primary	70	GBM	187	218	0.0115124	0	0.00209882	0	0	100	30.3	0.000399884
194	3	male	70	primary	70	GBM	187	218	0.00272056	0	0.00293033	0	0	100	59.7	0.000446212
195	1	male	78	primary	78	GBM	188	87	0.296304	0	0.00479996	0	0	80.6	5.3	0.000352546
195	2	male	78	primary	78	GBM	188	87	0.218406	0	0.00455469	0	0	74.6	7.7	0.000294209
195	3	male	78	primary	78	GBM	188	87	0.265207	0	NA	0	0	54.1	6.4	0.00030791
196	1	male	51	recurrent GBM	51	GBM	189	26	0.175476	0	0.0112365	0	0	29.2	2.4	0.000237874
196	2	male	51	recurrent GBM	51	GBM	189	26	0.361404	0	0.0229088	0	0	8	5.4	0.000223853
196	3	male	51	recurrent GBM	51	GBM	189	26	0.215919	0	0.00647932	0	0	13.4	3.6	0.000262913
197	1	female	60	primary	60	GBM	190	14	0.319252	1	0.397529	4.5	0	28.2	6.9	0.00025174
197	2	female	60	primary	60	GBM	190	14	0.125043	1	0.416162	4.5	0	23.5	3.6	0.000388232
197	3	female	60	primary	60	GBM	190	14	0.152302	1	0.406965	4.5	0	14.9	2.8	0.000427396
198	1	female	72	primary	72	GBM	191	197	0.806611	1	0.320557	0	0	24.7	11.1	0.000523717
198	2	female	72	primary	72	GBM	191	197	0.743475	1	0.355172	0	0	15.8	6.7	0.000460773
198	3	female	72	primary	72	GBM	191	197	0.684407	1	0.30145	0	0	19.2	9.4	0.000533667
199	1	male	75	primary	75	GBM	192	353	0.396186	1	0.305201	0	0	12.1	8.1	0.000253327
199	2	male	75	primary	75	GBM	192	353	0.391645	1	0.272769	0	0	12.3	7	0.00026836
199	3	male	75	primary	75	GBM	192	353	0.455421	1	0.000477769	0	0	12.6	8.6	0.00029733
200	1	male	53	primary	53	GBM	193	227	0.117437	0	0.0151919	0	0	43.8	10.6	0.000338736
200	2	male	53	primary	53	GBM	193	227	0.270021	0	0.00532423	0	0	46.1	10.8	0.000332156
200	3	male	53	primary	53	GBM	193	227	0.274778	0	0.0042979	0	0	44.1	13.9	0.000384378
201	1	male	56	primary	56	GBM	194	365	NA	0	0.0877842	0	0	12.3	9.1	NA
201	2	male	56	primary	56	GBM	194	365	0.596417	0	0.0557821	0	0	8	11.8	0.000324729
201	3	male	56	primary	56	GBM	194	365	NA	0	NA	0	0	21.5	23	NA
202	1	male	54	primary	54	GBM	195	413	0.546168	0	NA	1	0	15.5	5	0.000447678
202	2	male	54	primary	54	GBM	195	413	0.490675	0	0.00181247	1	0	17.4	6.6	0.000398618
202	3	male	54	primary	54	GBM	195	413	0.572106	0	0.0014171	1	0	12.8	6.4	0.000430862
203	1	female	77	primary	77	GBM	196	25	0.127049	0	0.00380378	0	0	7.8	3	0.000363415
203	2	female	77	primary	77	GBM	196	25	NA	0	0.00549504	0	0	35.8	6.6	NA
203	3	female	77	primary	77	GBM	196	25	0.276596	0	0.00529519	0	0	31.6	8.3	0.000304804
204	1	female	72	primary	72	GBM	197	195	0.479346	1	NA	0	0	17.7	5.4	0.000349778
204	2	female	72	primary	72	GBM	197	195	0.285289	1	NA	0	0	13.8	6.6	0.000380419
204	3	female	72	primary	72	GBM	197	195	0.184915	1	0.0137248	0	0	23	11	0.000260561
205	1	female	46	primary	46	anaplastic oligodendroglioma	198	1870	0.477675	0	NA	0	1	56.9	31.6	0.000565663
205	2	female	46	primary	46	anaplastic oligodendroglioma	198	1870	0.661876	0	0.00115508	0	1	31.9	30	0.000562967
205	3	female	46	primary	46	anaplastic oligodendroglioma	198	1870	0.539783	0	NA	0	1	43.1	17.6	0.000638505
206	1	male	60	primary	60	GBM	199	-100	0.126636	1	0.090983	0	0	21.7	4.3	0.000345188
206	2	male	60	primary	60	GBM	199	-100	NA	1	0.0226643	0	0	15.5	6.1	NA
206	3	male	60	primary	60	GBM	199	-100	0.369209	1	0.0224567	0	0	28.9	6.2	0.000377673
207	1	female	53	recurrent GBM	52	GBM	200	144	NA	1	NA	0	0	15.8	8.3	NA
207	2	female	53	recurrent GBM	52	GBM	200	144	0.0412412	1	NA	0	0	17.8	1.4	0.000196805
207	3	female	53	recurrent GBM	52	GBM	200	144	0.0248056	1	0.362651	0	0	15.4	2.8	0.000219379
208	1	female	75	unknown	NA	GBM	201	69	0.331064	0	0.032333	0	0	62.2	28.1	0.000329506
208	2	female	75	unknown	NA	GBM	201	69	0.483674	0	0.00524189	0	0	82.8	7	0.000383198
208	3	female	75	unknown	NA	GBM	201	69	0.5	0	0.00571895	0	0	72.1	5.3	0.000439773
209	1	female	78	primary	78	GBM	202	68	0.780548	1	0.283085	2.5	0	55.3	12.5	0.000382411
209	2	female	78	primary	78	GBM	202	68	NA	1	0.289446	2.5	0	47.1	16.5	NA
209	3	female	78	primary	78	GBM	202	68	0.353079	1	NA	2.5	0	45.9	9.1	0.000322641
210	1	male	43	primary	43	GBM	203	2446	NA	0	NA	0	0	32.9	12.7	NA
210	2	male	43	primary	43	GBM	203	2446	NA	0	NA	0	0	27.1	5.2	NA
210	3	male	43	primary	43	GBM	203	2446	NA	0	NA	0	0	9.4	22.2	NA
211	1	male	38	recurrent astrocytoma	37	GBM	204	224	0.78061	0	0.0292926	0	1	3	12.3	0.000263119
211	2	male	38	recurrent astrocytoma	37	GBM	204	224	0.819358	0	0.0289958	0	1	3.6	2.6	0.000303516
211	3	male	38	recurrent astrocytoma	37	GBM	204	224	0.960159	0	0.0421213	0	1	13.4	24.4	0.000473698
212	1	female	55	recurrent oligodendroglioma	48	GBM	205	76	0.907692	0	NA	0	1	11	70.7	0.000436198
212	2	female	55	recurrent oligodendroglioma	48	GBM	205	76	0.908517	0	0.00262577	0	1	19.2	43	0.00034732
212	3	female	55	recurrent oligodendroglioma	48	GBM	205	76	NA	0	0.00353543	0	1	27.1	15.6	NA
213	1	male	32	recurrent astrocytoma	26	GBM	206	258	0.975162	0	NA	0	1	95.5	40.6	0.000634793
213	2	male	32	recurrent astrocytoma	26	GBM	206	258	0.96358	0	0.00688322	0	1	100	45.9	0.000574113
213	3	male	32	recurrent astrocytoma	26	GBM	206	258	0.856591	0	0.0107668	0	1	93	24.8	0.000305497
214	1	male	71	primary	71	GBM	207	278	0.515213	0	NA	0	0	45.8	9.9	0.000230671
214	2	male	71	primary	71	GBM	207	278	0.368007	0	0.117597	0	0	64.2	6.5	0.000304573
214	3	male	71	primary	71	GBM	207	278	0.133897	0	0.0310732	0	0	58.1	9.7	0.000229247
215	1	female	68	primary	68	GBM	208	229	0.0153704	0	NA	0	0	98.2	23.1	0.000587299
215	2	female	68	primary	68	GBM	208	229	0.0316167	0	0.0253327	0	0	93.9	66.8	0.000552837
215	3	female	68	primary	68	GBM	208	229	0.0299559	0	NA	0	0	81.5	17.7	0.000481419
216	1	male	60	primary	60	GBM	209	81	0.986188	0	NA	0	0	55.6	15.7	0.000487958
216	2	male	60	primary	60	GBM	209	81	0.921391	0	NA	0	0	58.1	85.4	0.000519414
216	3	male	60	primary	60	GBM	209	81	0.90084	0	0.117921	0	0	22.5	14.2	0.000492701
217	1	male	83	primary	83	GBM	210	320	NA	1	NA	1	0	11.4	50.1	NA
217	2	male	83	primary	83	GBM	210	320	NA	1	0.325537	1	0	9.7	15.8	NA
217	3	male	83	primary	83	GBM	210	320	NA	1	0.358227	1	0	29.8	29	NA
218	1	male	83	primary	83	GBM	210	320	0.760205	1	NA	0	0	11.6	14.9	0.000461626
218	2	male	83	primary	83	GBM	210	320	0.392931	1	0.278559	0	0	20	25.3	0.000304968
218	3	male	83	primary	83	GBM	210	320	0.535952	1	0.317411	0	0	12	35.9	0.000473689
219	1	female	65	primary	65	GBM	211	357	0.577973	1	NA	0.5	0	15.5	16	0.000414569
219	2	female	65	primary	65	GBM	211	357	0.797612	1	NA	0.5	0	14	11.8	0.000439874
219	3	female	65	primary	65	GBM	211	357	0.683023	1	0.261296	0.5	0	32.7	3.7	0.000440535
220	1	male	65	primary	65	GBM	212	325	NA	0	0.0678883	0.5	0	22.1	22.3	NA
220	2	male	65	primary	65	GBM	212	325	NA	0	0.0775138	0.5	0	18.7	25.4	NA
220	3	male	65	primary	65	GBM	212	325	NA	0	0.152382	0.5	0	13.2	15.9	NA
221	1	female	41	recurrent astrocytoma	35	GBM	213	125	0.867106	0	0.00226042	0	1	100	96.8	0.000445122
221	2	female	41	recurrent astrocytoma	35	GBM	213	125	0.845333	0	0.00259293	0	1	100	86.2	0.00044282
221	3	female	41	recurrent astrocytoma	35	GBM	213	125	0.733064	0	0.00323745	0	1	100	93.7	0.000449708
222	1	male	58	primary	58	GBM	214	NA	0.851606	1	NA	9	0	5.8	17.2	0.000395945
222	2	male	58	primary	58	GBM	214	NA	0.871379	1	0.350512	9	0	5.9	25.2	0.000374619
222	3	male	58	primary	58	GBM	214	NA	0.875058	1	0.384388	9	0	14.4	23.7	0.000392934
223	1	male	43	primary	43	GBM	215	707	NA	0	0.0861817	0	1	100	60.6	NA
223	2	male	43	primary	43	GBM	215	707	NA	0	0.060216	0	1	100	51.8	NA
223	3	male	43	primary	43	GBM	215	707	NA	0	0.0905591	0	1	100	35.4	NA
224	1	male	65	primary	65	GBM	216	345	0.821573	1	0.274583	0.5	0	8	22.6	0.000297596
224	2	male	65	primary	65	GBM	216	345	0.814411	1	0.0815704	0.5	0	4.7	21.3	0.000275154
224	3	male	65	primary	65	GBM	216	345	0.853639	1	NA	0.5	0	10.8	46.5	0.000293583
225	1	male	65	primary	65	GBM	216	345	0.656169	0	NA	0.5	0	7	26.5	0.000345567
225	2	male	65	primary	65	GBM	216	345	0.907431	0	NA	0.5	0	58.8	18	0.000379911
225	3	male	65	primary	65	GBM	216	345	0.832955	0	0.167464	0.5	0	5	27.8	0.000311537
226	1	male	65	primary	65	GBM	216	345	NA	0	0.450439	0.5	0	9.5	21.1	NA
226	2	male	65	primary	65	GBM	216	345	NA	0	NA	0.5	0	8.5	9.2	NA
226	3	male	65	primary	65	GBM	216	345	NA	0	0.0324018	0.5	0	10.5	10.5	NA
227	1	male	35	primary	35	GBM	217	91	NA	0	NA	0	0	0	30.8	NA
227	2	male	35	primary	35	GBM	217	91	0.723907	0	0.379199	0	0	41	35.8	0.000242374
227	3	male	35	primary	35	GBM	217	91	0.782981	0	NA	0	0	12.8	54.2	0.000231461
228	1	male	65	primary	65	GBM	218	21	0.646468	1	0.419236	5	0	19.9	43.1	0.000466983
228	2	male	65	primary	65	GBM	218	21	0.603729	1	0.465951	5	0	9.4	17.9	0.000481148
228	3	male	65	primary	65	GBM	218	21	0.8026	1	NA	5	0	8.2	17.5	0.000486431
229	1	male	26	recurrent astrocytoma	24	GBM	219	441	NA	0	NA	0	NA	89.2	6.5	NA
229	2	male	26	recurrent astrocytoma	24	GBM	219	441	NA	0	NA	0	NA	77.8	6.5	NA
229	3	male	26	recurrent astrocytoma	24	GBM	219	441	NA	0	NA	0	NA	96.2	5.8	NA
230	1	female	62	primary	62	GBM	220	361	0.773101	0	0.0588708	3	0	17.2	28.1	0.000309786
230	2	female	62	primary	62	GBM	220	361	0.707794	0	0.0509064	3	0	9.6	43.6	0.000283795
230	3	female	62	primary	62	GBM	220	361	0.757112	0	0.0284986	3	0	7.3	30.8	0.000299502
231	1	male	51	primary	51	GBM	221	465	0.850675	1	0.511234	1	0	11.3	14.6	0.000431136
231	2	male	51	primary	51	GBM	221	465	0.923718	1	NA	1	0	9.9	28	0.000474431
231	3	male	51	primary	51	GBM	221	465	NA	1	NA	1	0	12.1	24.2	NA
232	1	female	59	primary	59	GBM	222	NA	0.929834	1	NA	3	0	17.7	21.6	0.000439808
232	2	female	59	primary	59	GBM	222	NA	NA	1	NA	3	0	14.9	12.2	NA
232	3	female	59	primary	59	GBM	222	NA	NA	1	0.392886	3	0	13.3	24.5	NA
233	1	male	48	primary	48	GBM	223	46	0.813475	0	0.189366	0	0	2.6	65.3	0.000351732
233	2	male	48	primary	48	GBM	223	46	0.818646	0	NA	0	0	13.3	16.5	0.000343077
233	3	male	48	primary	48	GBM	223	46	0.774177	0	0.232954	0	0	3.5	78.5	0.000325241
234	1	male	69	primary	69	GBM	224	346	NA	0	NA	0	0	5.1	9.6	NA
234	2	male	69	primary	69	GBM	224	346	0.871702	0	NA	0	0	6.6	9	0.000363468
234	3	male	69	primary	69	GBM	224	346	0.76655	0	0.0876802	0	0	38.5	17.5	0.000238091
235	1	female	62	primary	62	GBM	225	125	NA	1	0.449722	0.5	0	42	67.9	NA
235	2	female	62	primary	62	GBM	225	125	NA	1	0.333666	0.5	0	62.9	85.1	NA
235	3	female	62	primary	62	GBM	225	125	NA	1	0.353535	0.5	0	55.9	73.1	NA
236	1	female	64	primary	64	GBM	226	241	0.95678	1	0.0691455	0	0	93.3	36.7	0.000412319
236	2	female	64	primary	64	GBM	226	241	0.923648	1	0.104649	0	0	71.8	15.6	0.000397405
236	3	female	64	primary	64	GBM	226	241	0.959016	1	NA	0	0	88	29.4	0.000442421
237	1	male	51	primary	51	GBM	227	451	NA	1	NA	0	0	21.6	36.3	NA
237	2	male	51	primary	51	GBM	227	451	NA	1	NA	0	0	11.4	28.2	NA
237	3	male	51	primary	51	GBM	227	451	NA	1	NA	0	0	37.2	87.9	NA
238	1	male	75	unknown	NA	GBM	228	62	NA	1	NA	7.5	0	3	10.6	NA
238	2	male	75	unknown	NA	GBM	228	62	NA	1	0.478018	7.5	0	4.6	10.7	NA
238	3	male	75	unknown	NA	GBM	228	62	NA	1	NA	7.5	0	8.8	12.8	NA
239	1	female	40	primary	40	GBM	229	NA	0.879874	1	NA	6	0	5.9	25.6	0.000365474
239	2	female	40	primary	40	GBM	229	NA	0.749187	1	0.409138	6	0	5.4	22.6	0.000323444
239	3	female	40	primary	40	GBM	229	NA	0.801853	1	0.417007	6	0	6.3	21.7	0.000325425
240	1	female	77	primary	77	GBM	230	114	0.7194	0	NA	0	0	10.6	8.7	0.000215716
240	2	female	77	primary	77	GBM	230	114	0.928571	0	NA	0	0	11.7	11.1	0.000156886
240	3	female	77	primary	77	GBM	230	114	0.903707	0	NA	0	0	3.6	15.8	0.000152272
241	1	female	49	recurrent astrocytoma	38	GBM	231	564	NA	0	0.183851	0.5	1	78.7	11	NA
241	2	female	49	recurrent astrocytoma	38	GBM	231	564	NA	0	0.164025	0.5	1	69.1	10.9	NA
241	3	female	49	recurrent astrocytoma	38	GBM	231	564	NA	0	0.178969	0.5	1	62.6	12.4	NA
242	1	female	67	primary	67	GBM	232	108	0.881525	0	0.0283179	0	0	20.4	10.8	0.000378971
242	2	female	67	primary	67	GBM	232	108	0.87689	0	0.034369	0	0	16.9	13.4	0.000285347
242	3	female	67	primary	67	GBM	232	108	0.769154	0	0.0207682	0	0	11	7.3	0.000324079
243	1	female	59	primary	59	GBM	233	604	0.770241	0	NA	0	0	20.9	0	0.000227432
243	2	female	59	primary	59	GBM	233	604	0.860691	0	NA	0	0	25.4	9.2	0.000285323
243	3	female	59	primary	59	GBM	233	604	0.797994	0	0.196973	0	0	19.4	9.8	0.000264979
